# Supplementary material for: Pharmacological targeting of CBX7 alters the epigenetic landscape and induces differentiation of leukemic cells
Source: Blood Neoplasia. 2024 Oct 24;1(4):100052. doi: 10.1016/j.bneo.2024.100052 (PMC12182855; doi:10.1016/j.bneo.2024.100052)
Supplement: Supplemental Table 1 [file BNEO_NEO-2024-000381-mmc2.xlsx]

## Sheet: raw ChIP-qPCR data (%input)
Table S1 Raw ChIP-qPCR data – related to Figure 3
%input																				Normalized							TTEST
		P21 (CDKN1A)								RPL27 (negative loci)												P21 (CDKN1A)						P21
ChIP target	EXP ID	DMSO aGFP	DMSO IgG	MS452 aGFP	MS452 IgG	BDC10 aGFP	BDC10 IgG	EC134 a GFP	EC134 IgG	DMSO aGFP	DMSO IgG	MS452 aGFP	MS452 IgG	BDC10 aGFP	BDC10 IgG	EC134 a GFP	EC134 IgG			ChIP target	EXP ID	DMSO aGFP	MS452 aGFP	BDC10 aGFP	EC134 a GFP			CBX7	DMSO aGFP	MS452 aGFP	BDC10 aGFP	EC134 a GFP
CBX7-GFP	1	0.189718	0.0303308	0.14731	0.0118985					0.0248938	0.0180348	0.0433426	0.0136205							CBX7-GFP	1	1	0.776469					Average	1	0.641336	0.509506	0.642865
	2	0.0442533	0.00192881	0.0249802	0.00203879					0.00669328	0.00298496	0.00838443	0.00431007								2	1	0.564482					TTEST		2.56403e-05	0.00088247	0.148974
	3	0.123447	0.00576657	0.0975284	0.00824039					0.00397985	0.00260758	0.00362433	0.00719858								3	1	0.790041
	4	1.43779	0.0886249	0.789415	0.0787736					0.17481	0.0314424	0.151654	0.0188912								4	1	0.549046
	5	0.0462927	0.00416326	0.0304361	0.00458751					0.00904871	0.00312252	0.0053804	0.00570692								5	1	0.657471
	6	0.0246363	0.00304768	0.012577	0.00354974	0.0121486	0.00526967			0.00414885	0.00139253	0.00279474	0.000715842	0.00204587	0.00259856						6	1	0.510506	0.493116
	7	0.0701666	0.0193292			0.0150085	0.0158094			0.00966462	0.0259509			0.00829771	0.0261314						7	1		0.213899
	8	0.210505	0.0111403			0.171577	0.0156459			0.0353273	0.00465155			0.0301213	0.00582683						8	1		0.815072
	9	0.579118	0.0389274			0.309268	0.401071			0.0216713	0.00409173			0.00763545	0.00297463						9	1		0.534033
	10	0.167465	0.00444663			0.0822938	0.0127525			0.0385247	0.00110398			0.0122331	0.00297463						10	1		0.49141
	11	0.0281042	0.0102157					0.0280069	0.017481	0.0151129	0.0134797	0.0229865	0.00793215			0.0115331	0.00763545				11	1			0.99654
	12	0.0363205	0.0173602					0.0228277	0.0127968	0.0267731	0.00628848					0.0114932	0.00697751				12	1			0.628507			P21
	12	0.0363205	0.0173602					0.011025	0.0167689	0.0267731	0.00628848					0.00798732	0.00510784				12	1			0.303549			CBX2	DMSO aGFP	MS452 aGFP	BDC10 aGFP	EC134 a GFP
CBX2-GFP	1	0.329175	0.00943297	0.309268	0.0252413					0.0999207	0.00790471	0.0999207	0.024213							CBX2-GFP	1	1	0.939523					Average	1	1.01502	1.80912	0.722842
	2	0.0323953	0.0100402	0.0353273	0.0144973	0.0420115	0.0267731			0.0138586	0.00745244	0.0131111	0.00324386	0.013955	0.00683392						2	1	1.09051	1.29684				TTEST		0.860729	0.255	0.382765
	3	0.200535	0.0111403			0.465524	0.0304361	0.195052	0.0122755	0.0731463	0.0200109			0.0814426	0.0319493	0.0515433	0.0186708				3	1		2.32141	0.972655
	4	0.100268	0.00152384					0.0474295	0.00275626	0.0535462	0.00557014					0.0433426	0.00660113				4	1			0.473029
CBX4-GFP	1	0.0897421	0.0259509	0.0955188	0.0138586					0.0363205	0.0217465	0.0491021	0.0117347							CBX4-GFP	1	1	1.06437					P21
CBX6-GFP	1	0.0677765	0.0282017	0.0734002	0.01011	0.0985451	0.0158643			0.0295014	0.00572673	0.03545	0.00457164	0.0283979	0.00404941					CBX6-GFP	1	1	1.08298	1.45397				CBX6	DMSO aGFP	MS452 aGFP	BDC10 aGFP	EC134 a GFP
	2	0.142786	0.0831539	0.104888	0.0184138	0.25471	0.0535462			0.0237147	0.00495097	0.0195991	0.00307953	0.00560888	0.0121486						2	1	0.734584	1.78386				Average	1	0.90878	1.58103
	3	0.0263132	0.0150085			0.0396078	0.0233073			0.011025	0.00196253			0.0164238	0.00745244						3	1		1.50525				TTEST		0.652753	0.00477513
CBX8-GFP	1	0.260062	0.0224355	0.264608	0.0215963					0.126475	0.0197354	0.0749425	0.0233883							CBX8-GFP	1	1	1.01748
	2	0.383402	0.00570692	0.339605	0.00536178					0.115978	0.0663816	0.00455583	0.00465155								2	1	0.885768					P21
	3	0.22328	0.0215216	0.178244	0.0447158	0.177628	0.0680118			0.0346003	0.00311172	0.0217465	0.00249271	0.00719858	0.00534323						3	1	0.798298	0.795536				CBX8	DMSO aGFP	MS452 aGFP	BDC10 aGFP	EC134 a GFP
	4	0.0445611	0.017725	0.0517222	0.0121907	0.041577	0.0274306			0.0115732	0.00298496	0.0136678	0.00642062	0.00865007	0.00742665						4	1	1.1607	0.933033				Average	1	0.965562	0.864285	0.70753
	5	0.149885	0.00265316					0.0811609	0.00288328	0.0485942	0.00113502					0.0383914	0.00959786				5	1			0.541488			TTEST		0.678597	0.187075	0.22023
	5	0.149885	0.00265316					0.130935	0.0121065	0.0485942	0.00113502					0.103444	0.0255936				5	1			0.873573
		P16 (INK4A)						RPL27 (negative loci)														P16 (INK4A)
ChIP target	EXP ID	DMSO aGFP	DMSO IgG	MS452 aGFP	MS452 IgG	BDC10 aGFP	BDC10 IgG	DMSO aGFP	DMSO IgG	MS452 aGFP	MS452 IgG	BDC10 aGFP	BDC10 IgG							ChIP target	EXP ID	DMSO aGFP	MS452 aGFP	BDC10 aGFP
	6	0.00447756	0.00014237	0.00115886	0.00015962	0.00175043	0.000906081	0.00414885	0.00139253	0.00279474	0.000715842	0.00204587	0.00259856								6	1	0.258816	0.390935
		ID2						RPL27 (negative loci)														ID2						ID2
ChIP target	EXP ID	DMSO aGFP	DMSO IgG	MS452 aGFP	MS452 IgG	BDC10 aGFP	BDC10 IgG	DMSO aGFP	DMSO IgG	MS452 aGFP	MS452 IgG	BDC10 aGFP	BDC10 IgG							ChIP target	EXP ID	DMSO aGFP	MS452 aGFP	BDC10 aGFP				CBX7	DMSO aGFP	MS452 aGFP
CBX7-GFP	1	0.0817254	0.0194637	0.0539186	0.0112178			0.0248938	0.0180348	0.0433426	0.0136205									CBX7-GFP	1	1	0.659754					Average	1	0.714049
	2	0.0235509	0.00112328	0.0178483	0.000581444			0.00669328	0.00298496	0.00838443	0.00431007										2	1	0.757858					TTEST		0.000559759
	3	0.00953156	0.00158855	0.00596992	0.00377823			0.00397985	0.00260758	0.00362433	0.00719858										3	1	0.626332
	5	0.00603232	0.000833765	0.00489976	2.60552e-05	0.00165601	0.000878255	0.00414885	0.00139253	0.00279474	0.000715842	0.00204587	0.00259856								5	1	0.812252	0.274523
		CD14						RPL27 (negative loci)														CD14						CD14
ChIP target	EXP ID	DMSO aGFP	DMSO IgG	MS452 aGFP	MS452 IgG	BDC10 aGFP	BDC10 IgG	DMSO aGFP	DMSO IgG	MS452 aGFP	MS452 IgG	BDC10 aGFP	BDC10 IgG							ChIP target	EXP ID	DMSO aGFP	MS452 aGFP	BDC10 aGFP				CBX7	DMSO aGFP	MS452 aGFP
CBX7-GFP	1	0.101667	0.0200803	0.0746832	0.0145981			0.0248938	0.0180348	0.0433426	0.0136205									CBX7-GFP	1	1	0.734584					Average	1	0.613198
	2	0.0119398	0.00207443	0.00940034	0.00272775			0.00669328	0.00298496	0.00838443	0.00431007										2	1	0.787308					TTEST		0.00121097
	3	0.0116134	0.00211801	0.00553166	0.00438541			0.00397985	0.00260758	0.00362433	0.00719858										3	1	0.476319
	5	0.0189972	0.00389794	0.00717367	0.00407758			0.00414885	0.00139253	0.00279474	0.000715842										5	1	0.377618
	6	0.00688145	0.000189821	0.00474929	0.000245316	0.00240779	0.00277543	0.00414885	0.00139253	0.00279474	0.000715842	0.00204587	0.00259856								6	1	0.690159	0.349896
		IRF4				RPL27 (negative loci)																IRF4						IRF4
ChIP target	EXP ID	DMSO aGFP	DMSO IgG	MS452 aGFP	MS452 IgG	DMSO aGFP	DMSO IgG	MS452 aGFP	MS452 IgG											ChIP target	EXP ID	DMSO aGFP	MS452 aGFP					CBX7	DMSO aGFP	MS452 aGFP
CBX7-GFP	1	0.0420115	0.0180348	0.0316188	0.0155918	0.0248938	0.0180348	0.0433426	0.0136205											CBX7-GFP	1	1	0.752623					Average	1	0.781382
	2	0.00901741	0.00209611	0.00779588	0.00383098	0.00669328	0.00298496	0.00838443	0.00431007												2	1	0.864537					TTEST		0.0066213
	3	0.00507255	0.00321031	0.00368768	0.00491678	0.00397985	0.00260758	0.00362433	0.00719858												3	1	0.726986
		MAFB				RPL27 (negative loci)																MAFB						MAFB
ChIP target	EXP ID	DMSO aGFP	DMSO IgG	MS452 aGFP	MS452 IgG	DMSO aGFP	DMSO IgG	MS452 aGFP	MS452 IgG											ChIP target	EXP ID	DMSO aGFP	MS452 aGFP					CBX7	DMSO aGFP	MS452 aGFP
CBX7-GFP	1	0.192366	0.0369554	0.0775854	0.0333061	0.0248938	0.0180348	0.0433426	0.0136205											CBX7-GFP	1	1	0.403321					Average	1	0.679128
	3	0.0250669	0.00441591	0.0190631	0.00491678	0.00397985	0.00260758	0.00362433	0.00719858												3	1	0.760489					TTEST		0.0862773
	6	0.0130657	0.00719858	0.0114138	0.0107608	0.00414885	0.00139253	0.00279474	0.000715842												6	1	0.873573
